# Supplementary material for: pH dependencies of glycolytic enzymes of yeast under in vivo‐like assay conditions
Source: FEBS J. 2022 May 11;289(19):6021–37. doi: 10.1111/febs.16459 (PMC9790636; doi:10.1111/febs.16459)
Supplement: Supplementary file 1 — Fig. S1. Enzyme capacities for the enzymes were tested at different dilution factors. Color intensity indicates the dilution factor (DF) of the cell‐free extract. Four dilution factors were tested for each enzyme. Table S1. Parameters are measured by the direct and curve‐fitting approach. Enzyme capacities ( mol min−1. mg Protein−1) are displayed for each pH value assayed. Curve‐fitting estimates (simulation, sim), direct determinations (experimental, exp), difference between curve‐fitting estimates, and direct determinations, in percentage (diff). Table S2. Dilution factors were selected for Vmax estimation for each enzyme and pH. Dilution factors range from 1 to 32. [file FEBS-289-6021-s001.zip]

Archive with 1 entries (1 files):
- febs16459-sup-0001-Supinfo.pdf
